# Supplementary material for: In Situ Scanning Transmission Electron Microscopy Calcination of Palladium Nitrate Supported on Zinc Oxide
Source: Small Sci. 2024 May 16;4(8):2400048. doi: 10.1002/smsc.202400048 (PMC11935018; doi:10.1002/smsc.202400048)
Supplement: Supplementary file 1 — Supplementary Material [file SMSC-4-2400048-s001.zip]

Archive with 2 entries (2 files):
- smsc.202400048-sup-0001-suppdata-S1.pdf
- smsc.202400048-sup-0002-suppdata-S2.mp4
